# Supplementary material for: Using the Edmonton Symptom Assessment System (ESAS) to Describe Symptom Burden Associated with Breast Cancer and Related Treatments: A Cross-Sectional Study
Source: Curr Oncol. 2025 Oct 24;32(11):598. doi: 10.3390/curroncol32110598 (PMC12651290; doi:10.3390/curroncol32110598)
Supplement: Supplementary file 1 [file curroncol-32-00598-s001.zip]

Archive with 1 entries (1 files):
- curroncol-3831126-supplementary.pdf
